# Supplementary material for: Self-Exfoliated Guanidinium Covalent Organic Nanosheets as High-Capacity Curcumin Carrier
Source: Biomimetics (Basel). 2024 Nov 19;9(11):709. doi: 10.3390/biomimetics9110709 (PMC11592196; doi:10.3390/biomimetics9110709)
Supplement: Supplementary file 1 [file biomimetics-09-00709-s001.zip]

Archive with 1 entries (1 files):
- biomimetics-3299089-supplementary.pdf
